# Supplementary material for: Elimination of Eight Viruses and Two Viroids from Preclonal Candidates of Six Grapevine Varieties (Vitis vinifera L.) through In Vivo Thermotherapy and In Vitro Meristem Tip Micrografting
Source: Plants (Basel). 2022 Apr 13;11(8):1064. doi: 10.3390/plants11081064 (PMC9029751; doi:10.3390/plants11081064)
Supplement: Supplementary file 1 [file plants-11-01064-s001.zip]

Archive with 2 entries (2 files):
- Supplementary Material/Supplementary Tables.xlsx
- Supplementary Material/Supplementay Figure 1.pdf
