# Supplementary material for: Elimination of Eight Viruses and Two Viroids from Preclonal Candidates of Six Grapevine Varieties (Vitis vinifera L.) through In Vivo Thermotherapy and In Vitro Meristem Tip Micrografting
Source: Plants (Basel). 2022 Apr 13;11(8):1064. doi: 10.3390/plants11081064 (PMC9029751; doi:10.3390/plants11081064)
Supplement: Supplementary file 1 [file plants-11-01064-s001.zip › Supplementary Material/Supplementary Tables.xlsx]

## Sheet: List of STables
List of Supplementary Tables:
Table S1. Virome status of mother plants
Table S2. List of primers used for RT-PCR detection

## Sheet: Table S1
Supplementary Table S1
Virome status of mother plants
Sample name	GRSPaV	GPGV	GFLV	GLRaV-3	GFkV	GRVFV	GSyV-1	RBDV	HSVd	GYSVd-1
Laški rizling 3/34B	+	+	-	-	+	-	-	+	+	+
Laški rizling 3/45B	+	+	-	-	+	+	+	+	+	+
Laški rizling 3/64B	+	+	-	-	+	+	-	+	+	+
Laški rizling 3/56B	+	+	-	-	+	-	-	+	+	+
Rebula 15/3B	+	+	-	-	-	-	-	-	+	+
Rebula 16/1B	+	+	-	-	-	+	-	-	+	+
Rebula 19/2B	+	+	-	-	+	+	-	-	+	+
Rebula 22/3B	+	+	-	-	-	+	-	-	+	+
Zeleni Sauvignon 14/2P	+	+	-	-	-	+	-	-	+	+
Zeleni Sauvignon 14/5P	+	+	-	-	-	+	-	-	+	+
Zeleni Sauvignon 14/7P	+	+	-	-	-	-	-	-	+	+
Zeleni Sauvignon 15/2P	+	+	-	-	+	+	-	-	+	+
Zeleni Sauvignon 15/3P	+	+	-	-	+	+	-	-	+	-
Malvazija 32/1B	+	+	-	-	-	-	-	-	+	+
Malvazija 32/2B	+	+	-	-	-	-	+	-	+	+
Malvazija 32/3B	+	+	-	-	-	-	+	-	+	+
Malvazija 20/47P	-	-	-	-	+	+	-	-	+	+
Malvazija 21/8P	+	-	-	-	+	+	-	-	+	+
Malvazija 23/2P	-	+	-	-	-	-	-	-	+	+
Malvazija 23/3P	+	+	-	-	-	+	-	-	+	+
Refošk 11/4P	+	+	-	+	+	+	-	-	+	+
Refošk 12/3P	+	+	-	-	+	+	-	-	+	+
Refošk 12/6P	+	+	-	-	-	-	-	-	+	+
Refošk 12/18P	+	+	-	-	+	+	-	-	+	+
Refošk 12/19P	+	+	-	-	+	+	-	-	+	+
Pokalca 3/4P	+	+	+	-	-	+	-	-	+	+
Pokalca 3/6P	+	+	+	-	-	+	-	-	+	+
Pokalca 9/2G	+	+	+	-	-	+	-	-	+	+

## Sheet: Table S2
Supplementary Table S2
List of primers used for RT-PCR detection
Virus/Viroid	Primer name	Primer sequence (5'-3')	Product size	Amplified region	Reference*
GRSPaV	RSP 52	TGAAGGCTTTAGGGGTTAG	905 bp	CP and two short regions upstream and downstream	[1]
	RSP 53	CTTAACCCAGCCTTGAAAT
GPGV	GPGV_F	CCTTCGGACAGTTCATCCAT	755 bp	MP/CP	[2]
	GPGV_R	AAGCGACTTCTGGTGCCTTA
GFLV	C2647	GTGAGAGGATTAGCTGGT	606 bp	polyprotein, segment RNA2 (CP)	[3]
	H2042	AGCACTCCTAAGGGCCGT
GLRaV-3	LR3-8504V	ATGGCATTTGAACTGAAATT	942 bp	CP	[4]
	LR3-9445C	CTACTTCTTTTGCAATAGTT
GFkV	GFkV-U279	TGGTCCTCGGCCCAGTGAAAAAGTA	353 bp	replicase	[5]
	GFkV-L630	GGCCAGGTTGTAGTCGGTGTTGTC
GRVFV	GRVFV_6090F	CATCGTTCTGATCCTCAGCC	515 bp	polyprotein	[6]
	GRVFV_6605R	AGAGACGCTGACCATGCCAC
GSyV-1	SY5922F	CCAATGGGTCGCACTTGTTG	374 bp	CP	[7]
	SY6295R	ACTTCATGGTGGTGCCGGTG
RBDV	RBDV_005_F	CAAAGAGTTGTTGGGCACCT	854 bp	MP/CP	[2]
	RBDV_005_R	CCAATTTGTCACCAGCCTTT
HSVd	HSV-78P	AACCCGGGGCAACTCTTCTC	306 bp	complete genome	[8]
	HSV-83M	AACCCGGGGCTCCTTTCTCA
GYSVd-1	/	TGTGGTTCCTGTGGTTTCAC	368 bp	complete genome	[9]
	/	ACCACAAGCAAGAAGATCCG
*References:
1. Nolasco, G.; Mansinho, A.; Teixeira Santos, M.; Soares, C.; Sequeira, Z.; Sequeira, C.; Correia, P.K.; Sequeira, O.A. Large Scale Evaluation of Primers for Diagnosis of Rupestris Stem Pitting Associated Virus-1. Eur. J. Plant Pathol. 2000, 106, 311–318, doi:10.1023/A:1008748924494.
2. Miljanić, V.; Jakše, J.; Kunej, U.; Rusjan, D.; Škvarč, A.; Štajner, N. Virome Status of Preclonal Candidates of Grapevine Varieties (Vitis Vinifera L.) From the Slovenian Wine-Growing Region Primorska as Determined by High-Throughput Sequencing. Front. Microbiol. 2022, doi:10.3389/fmicb.2022.830866
3. Fattouch, S.; M’Hirsi, S.; Acheche, H.; Marrakchi, M.; Marzouki, N. RNA Oligoprobe Capture RT-PCR, a Sensitive Method for the Detection of Grapevine Fanleaf Virus in Tunisian Grapevines. Plant Mol. Biol. Report. 2001, 19, 235–244, doi:10.1007/BF02772895.
4. Fajardo, T.V.M.; Dianese, É.C.; Eiras, M.; Cerqueira, D.M.; Lopes, D.B.; Ferreira, M.A.S.V.; Martins, C.R.F. Variability of the Coat Protein Gene of Grapevine Leafroll-Associated Virus 3 in Brazil. Fitopatol. Bras. 2007, 32, 335–340, doi:10.1590/S0100-41582007000400008.
5. Shi, B.J.; Habili, N.; Symons, R.H. Nucleotide Sequence Variation in a Small Region of the Grapevine Fleck Virus Replicase Provides Evidence for Two Sequence Variants of the Virus. Ann. Appl. Biol. 2003, 142, 349–355, doi:10.1111/j.1744-7348.2003.tb00260.x.
6. Glasa, M.; Predajňa, L.; Wetzel, T.; Rheinpfalz, D.L.R.; Šoltys, K.; Sabanadzovic, S. First Report of Grapevine Rupestris Vein Feathering Virus in Grapevine in Slovakia. Plant Dis. 2019, 103, 170.
7. Glasa, M.; Predajňa, L.; Šoltys, K.; Sabanadzovic, S.; Olmos, A. Detection and Molecular Characterisation of Grapevine Syrah Virus-1 Isolates from Central Europe. Virus Genes 2015, 51, 112–121, doi:10.1007/s11262-015-1201-1.
8. Sano, T.; Mimura, R.; Ohshima, K. Phylogenetic Analysis of Hop and Grapevine Isolates of Hop Stunt Viroid Supports a Grapevine Origin for Hop Stunt Disease. Virus Genes 2001, 22, 53–59, doi:10.1023/A:1008182302704.
9. Ward, L.I.; Burnip, G.M.; Liefting, L.W.; Harper, S.J.; Clover, G.R.G. First Report of Grapevine Yellow Speckle Viroid 1 and Hop Stunt Viroid in Grapevine ( Vitis Vinifera ) in New Zealand . Plant Dis. 2011, 95, 617–617, doi:10.1094/pdis-12-10-0927.
